# Supplementary material for: 5-Methyl-7,8,9,10-tetra­hydro­cyclo­hepta­[b]indol-6(5H)-one
Source: Acta Crystallogr Sect E Struct Rep Online. 2011 May 7;67(Pt 6):o1325. doi: 10.1107/S1600536811016229 (PMC3120537; doi:10.1107/S1600536811016229)
Supplement: Supplementary file 1 [file e-67-o1325-sup1.cif]

##############################################################################
#                                                                            #
# This CIF contains the data in a paper accepted for publication in          #
# Acta Crystallographica Section E. It conforms to the requirements of       #
# Notes for Authors for Acta Crystallographica Section E, and has been       #
# peer reviewed under the auspices of the IUCr Commission on Journals.       #
#                                                                            #
# Full details of the Crystallographic Information File format               #
# are given in the paper "The Crystallographic Information File (CIF):       #
# a New Standard Archive File for Crystallography" by S. R. Hall, F. H.      #
# Allen and I. D. Brown [Acta Cryst. (1991), A47, 655-685].                  #
#                                                                            #
# The current version of the core CIF dictionary is obtainable from          #
# ftp://ftp.iucr.org/pub/cif_core.dic.                                       #
#                                                                            #
# Software is freely available for graphical display of the structure(s)     #
# in this CIF. For information consult the CIF software page                 #
# http://www.iucr.org/resources/cif/software.                                #
#                                                                            #
# This file may be used for bona fide research purposes within the           #
# scientific community so long as proper attribution is given to the journal # 
# article from which it was obtained.                                        #
#                                                                            #
##############################################################################
data_global
_audit_creation_method     'PLATON <TABLE ACC> option'
_journal_date_recd_electronic     2011-04-26
_journal_date_accepted     2011-04-28
_journal_name_full     'Acta Crystallographica, Section E'
_journal_year     2011
_journal_volume     67
_journal_issue      6
_journal_page_first     o1325
_journal_page_last     o1325
_journal_paper_category     QO
_journal_coeditor_code     HG5032
_publ_contact_author_name     'A. Thiruvalluvar'
_publ_contact_author_address
;
PG Research Department of Physics,
Rajah Serfoji Government College(Autonomous),
Thanjavur - 613 005,
Tamilnadu,
India.
;
_publ_contact_author_email     'thiruvalluvar.a@gmail.com'
_publ_contact_author_fax     'none'
_publ_contact_author_phone     '+91 4362 255490'
_publ_section_title
;
5-Methyl-7,8,9,10-tetrahydrocyclohepta[<i>b</i>]indol-6(5<i>H</i>)-one
;
loop_
    _publ_author_name
    _publ_author_footnote
    _publ_author_address
    'Archana, R.' ?
;
PG Research Department of Physics,
Rajah Serfoji Government College (Autonomous),
Thanjavur 613 005,
Tamilnadu,
India
;
    'Yamuna, E.' ?
;
Department of Chemistry,
Bharathiar University,
Coimbatore 641 046,
Tamilnadu,
India
;
    'Rajendra Prasad, K. J.' ?
;
Department of Chemistry,
Bharathiar University,
Coimbatore 641 046,
Tamilnadu,
India
;
    'Thiruvalluvar, A.' ?
;
PG Research Department of Physics,
Rajah Serfoji Government College (Autonomous),
Thanjavur 613 005,
Tamilnadu,
India
;
    'Butcher, R. J.' ?
;
Department of Chemistry,
Howard University,
525 College Street NW,
Washington, DC 20059,
USA
;
data_I
_chemical_name_systematic
;
5-Methyl-7,8,9,10-tetrahydrocyclohepta[<i>b</i>]indol-6(5<i>H</i>)-one
;
_chemical_name_common     ?
_chemical_formula_moiety     'C14 H15 N O'
_chemical_formula_sum     'C14 H15 N O'
_chemical_formula_structural     'C14 H15 N O'
_chemical_formula_iupac     'C14 H15 N O'
_chemical_formula_weight     213.27
_chemical_melting_point     338
_symmetry_cell_setting     orthorhombic
_symmetry_space_group_name_H-M     'P c a 21'
_symmetry_space_group_name_Hall     'P 2c -2ac'
loop_
    _symmetry_equiv_pos_site_id
    _symmetry_equiv_pos_as_xyz
    1 x,y,z
    2 -x,-y,1/2+z
    3 1/2-x,y,1/2+z
    4 1/2+x,-y,z
_cell_length_a     8.6999(2)
_cell_length_b     14.1805(3)
_cell_length_c     9.1392(3)
_cell_angle_alpha     90
_cell_angle_beta     90
_cell_angle_gamma     90
_cell_volume     1127.49(5)
_cell_formula_units_Z     4
_cell_measurement_reflns_used     2006
_cell_measurement_theta_min     4.8348
_cell_measurement_theta_max     73.3916
_cell_measurement_temperature     295(2)
_cell_special_details     ?
_exptl_crystal_description     'chunk'
_exptl_crystal_colour     'pale-yellow'
_exptl_crystal_size_max     0.47
_exptl_crystal_size_mid     0.35
_exptl_crystal_size_min     0.20
_exptl_crystal_size_rad     ?
_exptl_crystal_density_diffrn     1.256
_exptl_crystal_density_meas     ?
_exptl_crystal_density_method     'Not Measured'
_exptl_crystal_F_000     456
_exptl_absorpt_coefficient_mu     0.619
_exptl_absorpt_correction_type     multi-scan
_exptl_absorpt_process_details
;
(CrysAlis PRO; Oxford Diffraction, 2010)
;
_exptl_absorpt_correction_T_min     0.80305
_exptl_absorpt_correction_T_max     1.00000
_exptl_special_details
;
;
_diffrn_ambient_temperature     295(2)
_diffrn_radiation_type     CuK\a
_diffrn_radiation_wavelength     1.54184
_diffrn_radiation_source     'Enhance (Cu) X-ray Source'
_diffrn_radiation_monochromator     graphite
_diffrn_measurement_device_type     'Oxford Diffraction Xcalibur Ruby Gemini'
_diffrn_measurement_method     \w
_diffrn_detector_area_resol_mean     10.5081
_diffrn_reflns_number     1184
_diffrn_reflns_av_R_equivalents     0.0197
_diffrn_reflns_av_sigmaI/netI     0.0199
_diffrn_reflns_theta_min     5.97
_diffrn_reflns_theta_max     73.55
_diffrn_reflns_theta_full     67.50
_diffrn_measured_fraction_theta_max     0.974
_diffrn_measured_fraction_theta_full     0.997
_diffrn_reflns_limit_h_min     0
_diffrn_reflns_limit_h_max     10
_diffrn_reflns_limit_k_min     0
_diffrn_reflns_limit_k_max     17
_diffrn_reflns_limit_l_min     0
_diffrn_reflns_limit_l_max     11
_refine_special_details
;
Refinement of <i>F</i>^2^ against ALL reflections. The weighted <i>R</i>-factor
<i>wR</i> and goodness of fit <i>S</i> are based on <i>F</i>^2^, conventional
<i>R</i>-factors <i>R</i> are based on <i>F</i>, with <i>F</i> set to zero for
negative <i>F</i>^2^. The threshold expression of <i>F</i>^2^ >
2\s(<i>F</i>^2^) is used only for calculating <i>R</i>-factors(gt) <i>etc</i>.
and is not relevant to the choice of reflections for refinement.
<i>R</i>-factors based on <i>F</i>^2^ are statistically about twice as large
as those based on <i>F</i>, and <i>R</i>- factors based on ALL data will be
even larger.
;
_reflns_number_total     1184
_reflns_number_gt     1148
_reflns_threshold_expression     I>2\s(I)
_refine_ls_structure_factor_coef     Fsqd
_refine_ls_matrix_type     full
_refine_ls_R_factor_all     0.0381
_refine_ls_R_factor_gt     0.0368
_refine_ls_wR_factor_gt     0.1043
_refine_ls_wR_factor_ref     0.1064
_refine_ls_goodness_of_fit_ref     1.068
_refine_ls_restrained_S_all     1.067
_refine_ls_number_reflns     1184
_refine_ls_number_parameters     147
_refine_ls_number_restraints     1
_refine_ls_hydrogen_treatment     constr
_refine_ls_weighting_scheme     calc
_refine_ls_weighting_details
         'calc w=1/[\s^2^(Fo^2^)+(0.0678P)^2^+0.0651P] where P=(Fo^2^+2Fc^2^)/3'
_atom_sites_solution_hydrogens     geom
_atom_sites_solution_primary     direct
_atom_sites_solution_secondary     difmap
_refine_ls_shift/su_max     0.001
_refine_ls_shift/su_max_lt     0.001
_refine_ls_shift/su_mean     0.000
_refine_diff_density_max     0.139
_refine_diff_density_min     -0.126
_refine_ls_extinction_method     'SHELXL97 (Sheldrick, 2008)'
_refine_ls_extinction_coef     0.018(2)
_refine_ls_extinction_expression
                                  'Fc^*^=kFc[1+0.001xFc^2^\l^3^/sin(2\q)]^-1/4^'
_refine_ls_abs_structure_details
;
see <i>Refinement</i> section in <i>Supplementary materials</i>
;
_refine_ls_abs_structure_Flack     ?
loop_
    _atom_type_symbol
    _atom_type_description
    _atom_type_scat_dispersion_real
    _atom_type_scat_dispersion_imag
    _atom_type_scat_source
    C C 0.0181 0.0091 ' International Tables Vol C Tables 4.2.6.8 and 6.1.1.4'
    H H 0.0000 0.0000 ' International Tables Vol C Tables 4.2.6.8 and 6.1.1.4'
    N N 0.0311 0.0180 ' International Tables Vol C Tables 4.2.6.8 and 6.1.1.4'
    O O 0.0492 0.0322 ' International Tables Vol C Tables 4.2.6.8 and 6.1.1.4'
_computing_data_collection     'CrysAlis PRO (Oxford Diffraction, 2010)'
_computing_cell_refinement     'CrysAlis PRO (Oxford Diffraction, 2010)'
_computing_data_reduction     'CrysAlis PRO (Oxford Diffraction, 2010)'
_computing_structure_solution     'SHELXS97 (Sheldrick, 2008)'
_computing_structure_refinement     'SHELXL97 (Sheldrick, 2008)'
_computing_molecular_graphics     'ORTEP-3 (Farrugia, 1997)'
_computing_publication_material     'PLATON (Spek, 2009)'
_iucr_refine_instruction_details
;
;
loop_
    _atom_site_type_symbol
    _atom_site_label
    _atom_site_fract_x
    _atom_site_fract_y
    _atom_site_fract_z
    _atom_site_U_iso_or_equiv
    _atom_site_thermal_displace_type
    _atom_site_calc_flag
    _atom_site_refinement_flags
    _atom_site_occupancy
    O O6 0.5677(3) 0.05292(17) 0.4636(4) 0.1141(10) Uani d . 1.000
    N N5 0.4250(2) 0.18603(13) 0.6610(2) 0.0514(5) Uani d . 1.000
    C C1 0.4932(3) 0.42768(16) 0.7515(3) 0.0607(8) Uani d . 1.000
    C C2 0.3719(3) 0.4495(2) 0.8403(4) 0.0792(10) Uani d . 1.000
    C C3 0.2600(4) 0.3822(2) 0.8755(4) 0.0826(10) Uani d . 1.000
    C C4 0.2661(3) 0.2923(2) 0.8220(3) 0.0686(9) Uani d . 1.000
    C C4A 0.3895(2) 0.26879(16) 0.7301(2) 0.0512(7) Uani d . 1.000
    C C5 0.3392(3) 0.09825(18) 0.6805(4) 0.0791(10) Uani d . 1.000
    C C5A 0.5637(3) 0.19791(14) 0.5882(2) 0.0471(6) Uani d . 1.000
    C C6 0.6360(4) 0.12408(16) 0.4995(3) 0.0637(9) Uani d . 1.000
    C C7 0.7989(3) 0.13870(18) 0.4529(3) 0.0669(9) Uani d . 1.000
    C C8 0.9072(3) 0.1731(2) 0.5724(3) 0.0713(9) Uani d . 1.000
    C C9 0.9058(3) 0.2786(2) 0.6046(3) 0.0647(8) Uani d . 1.000
    C C10 0.7621(3) 0.33087(14) 0.5528(3) 0.0533(6) Uani d . 1.000
    C C10A 0.6154(2) 0.28910(14) 0.6081(2) 0.0431(5) Uani d . 1.000
    C C10B 0.5048(2) 0.33542(14) 0.6960(2) 0.0458(6) Uani d . 1.000
    H H1 0.56661 0.47293 0.72821 0.0728 Uiso calc R 1.000
    H H2 0.36341 0.51021 0.87808 0.0950 Uiso calc R 1.000
    H H3 0.17945 0.39907 0.93704 0.0989 Uiso calc R 1.000
    H H4 0.19098 0.24819 0.84567 0.0823 Uiso calc R 1.000
    H H5A 0.25845 0.10790 0.75052 0.1184 Uiso calc R 1.000
    H H5B 0.29541 0.07936 0.58858 0.1184 Uiso calc R 1.000
    H H5C 0.40722 0.04986 0.71507 0.1184 Uiso calc R 1.000
    H H7A 0.83814 0.07958 0.41476 0.0803 Uiso calc R 1.000
    H H7B 0.80020 0.18409 0.37351 0.0803 Uiso calc R 1.000
    H H8A 0.88223 0.13988 0.66208 0.0856 Uiso calc R 1.000
    H H8B 1.01113 0.15535 0.54543 0.0856 Uiso calc R 1.000
    H H9A 0.91596 0.28753 0.70940 0.0776 Uiso calc R 1.000
    H H9B 0.99487 0.30708 0.55857 0.0776 Uiso calc R 1.000
    H H10A 0.76018 0.33072 0.44669 0.0640 Uiso calc R 1.000
    H H10B 0.76828 0.39599 0.58476 0.0640 Uiso calc R 1.000
loop_
    _atom_site_aniso_label
    _atom_site_aniso_U_11
    _atom_site_aniso_U_22
    _atom_site_aniso_U_33
    _atom_site_aniso_U_12
    _atom_site_aniso_U_13
    _atom_site_aniso_U_23
    O6 0.131(2) 0.0782(13) 0.133(2) -0.0248(14) 0.030(2) -0.0505(16)
    N5 0.0472(9) 0.0535(9) 0.0534(10) -0.0053(7) -0.0045(8) 0.0057(8)
    C1 0.0620(13) 0.0556(12) 0.0644(14) 0.0153(10) -0.0049(12) -0.0035(11)
    C2 0.0837(19) 0.0764(16) 0.0774(18) 0.0354(15) 0.0030(16) -0.0123(16)
    C3 0.0671(15) 0.111(2) 0.0696(17) 0.0405(18) 0.0133(15) 0.0049(17)
    C4 0.0442(12) 0.0964(17) 0.0652(15) 0.0115(12) 0.0043(11) 0.0162(15)
    C4A 0.0408(10) 0.0643(12) 0.0486(12) 0.0048(9) -0.0069(9) 0.0089(10)
    C5 0.0732(17) 0.0691(14) 0.095(2) -0.0234(13) -0.0062(17) 0.0152(16)
    C5A 0.0508(11) 0.0484(10) 0.0421(10) 0.0017(8) -0.0035(9) 0.0048(9)
    C6 0.0855(18) 0.0514(12) 0.0541(14) 0.0054(11) -0.0011(13) -0.0046(10)
    C7 0.0838(18) 0.0654(13) 0.0514(13) 0.0252(12) 0.0133(13) 0.0021(11)
    C8 0.0639(14) 0.0833(17) 0.0668(16) 0.0278(13) 0.0048(13) 0.0131(15)
    C9 0.0421(11) 0.0857(16) 0.0663(15) 0.0022(11) 0.0033(11) 0.0069(14)
    C10 0.0538(11) 0.0519(9) 0.0542(13) -0.0005(9) 0.0045(10) 0.0087(9)
    C10A 0.0436(10) 0.0438(8) 0.0418(10) 0.0050(7) -0.0036(8) 0.0043(8)
    C10B 0.0421(10) 0.0506(10) 0.0448(11) 0.0083(7) -0.0055(8) 0.0029(8)
_geom_special_details
;
Bond distances, angles <i>etc</i>. have been calculated using the rounded
fractional coordinates. All su's are estimated from the variances of the
(full) variance-covariance matrix. The cell e.s.d.'s are taken into account in
the estimation of distances, angles and torsion angles
;
loop_
    _geom_bond_atom_site_label_1
    _geom_bond_atom_site_label_2
    _geom_bond_site_symmetry_1
    _geom_bond_site_symmetry_2
    _geom_bond_distance
    _geom_bond_publ_flag
    O6 C6 . . 1.216(4) no
    N5 C4A . . 1.368(3) no
    N5 C5 . . 1.462(3) no
    N5 C5A . . 1.388(3) no
    C1 C2 . . 1.367(4) no
    C1 C10B . . 1.407(3) no
    C2 C3 . . 1.401(4) no
    C3 C4 . . 1.366(4) no
    C4 C4A . . 1.403(3) no
    C4A C10B . . 1.413(3) no
    C5A C6 . . 1.466(3) no
    C5A C10A . . 1.381(3) no
    C6 C7 . . 1.494(4) no
    C7 C8 . . 1.523(4) no
    C8 C9 . . 1.525(4) no
    C9 C10 . . 1.529(4) no
    C10 C10A . . 1.495(3) no
    C10A C10B . . 1.415(3) no
    C1 H1 . . 0.9300 no
    C2 H2 . . 0.9300 no
    C3 H3 . . 0.9300 no
    C4 H4 . . 0.9300 no
    C5 H5A . . 0.9600 no
    C5 H5B . . 0.9600 no
    C5 H5C . . 0.9600 no
    C7 H7A . . 0.9700 no
    C7 H7B . . 0.9700 no
    C8 H8A . . 0.9700 no
    C8 H8B . . 0.9700 no
    C9 H9A . . 0.9700 no
    C9 H9B . . 0.9700 no
    C10 H10A . . 0.9700 no
    C10 H10B . . 0.9700 no
loop_
    _geom_angle_atom_site_label_1
    _geom_angle_atom_site_label_2
    _geom_angle_atom_site_label_3
    _geom_angle_site_symmetry_1
    _geom_angle_site_symmetry_2
    _geom_angle_site_symmetry_3
    _geom_angle
    _geom_angle_publ_flag
    C4A N5 C5 . . . 123.97(19) no
    C4A N5 C5A . . . 108.26(17) no
    C5 N5 C5A . . . 127.26(19) no
    C2 C1 C10B . . . 118.7(2) no
    C1 C2 C3 . . . 121.3(3) no
    C2 C3 C4 . . . 121.8(3) no
    C3 C4 C4A . . . 117.8(3) no
    N5 C4A C4 . . . 130.8(2) no
    N5 C4A C10B . . . 108.16(16) no
    C4 C4A C10B . . . 121.1(2) no
    N5 C5A C6 . . . 123.5(2) no
    N5 C5A C10A . . . 109.49(18) no
    C6 C5A C10A . . . 127.0(2) no
    O6 C6 C5A . . . 122.2(3) no
    O6 C6 C7 . . . 120.1(3) no
    C5A C6 C7 . . . 117.7(2) no
    C6 C7 C8 . . . 115.3(2) no
    C7 C8 C9 . . . 116.6(2) no
    C8 C9 C10 . . . 115.0(2) no
    C9 C10 C10A . . . 113.67(19) no
    C5A C10A C10 . . . 127.19(19) no
    C5A C10A C10B . . . 106.73(17) no
    C10 C10A C10B . . . 126.05(18) no
    C1 C10B C4A . . . 119.44(18) no
    C1 C10B C10A . . . 133.24(19) no
    C4A C10B C10A . . . 107.31(17) no
    C2 C1 H1 . . . 121.00 no
    C10B C1 H1 . . . 121.00 no
    C1 C2 H2 . . . 119.00 no
    C3 C2 H2 . . . 119.00 no
    C2 C3 H3 . . . 119.00 no
    C4 C3 H3 . . . 119.00 no
    C3 C4 H4 . . . 121.00 no
    C4A C4 H4 . . . 121.00 no
    N5 C5 H5A . . . 109.00 no
    N5 C5 H5B . . . 109.00 no
    N5 C5 H5C . . . 110.00 no
    H5A C5 H5B . . . 109.00 no
    H5A C5 H5C . . . 109.00 no
    H5B C5 H5C . . . 109.00 no
    C6 C7 H7A . . . 108.00 no
    C6 C7 H7B . . . 108.00 no
    C8 C7 H7A . . . 108.00 no
    C8 C7 H7B . . . 108.00 no
    H7A C7 H7B . . . 107.00 no
    C7 C8 H8A . . . 108.00 no
    C7 C8 H8B . . . 108.00 no
    C9 C8 H8A . . . 108.00 no
    C9 C8 H8B . . . 108.00 no
    H8A C8 H8B . . . 107.00 no
    C8 C9 H9A . . . 109.00 no
    C8 C9 H9B . . . 109.00 no
    C10 C9 H9A . . . 108.00 no
    C10 C9 H9B . . . 108.00 no
    H9A C9 H9B . . . 108.00 no
    C9 C10 H10A . . . 109.00 no
    C9 C10 H10B . . . 109.00 no
    C10A C10 H10A . . . 109.00 no
    C10A C10 H10B . . . 109.00 no
    H10A C10 H10B . . . 108.00 no
loop_
    _geom_torsion_atom_site_label_1
    _geom_torsion_atom_site_label_2
    _geom_torsion_atom_site_label_3
    _geom_torsion_atom_site_label_4
    _geom_torsion_site_symmetry_1
    _geom_torsion_site_symmetry_2
    _geom_torsion_site_symmetry_3
    _geom_torsion_site_symmetry_4
    _geom_torsion
    _geom_torsion_publ_flag
    C5 N5 C4A C4 . . . . -4.8(4) no
    C5 N5 C4A C10B . . . . 174.5(2) no
    C5A N5 C4A C4 . . . . -177.2(2) no
    C5A N5 C4A C10B . . . . 2.2(2) no
    C4A N5 C5A C6 . . . . -178.7(2) no
    C4A N5 C5A C10A . . . . -1.3(2) no
    C5 N5 C5A C6 . . . . 9.3(4) no
    C5 N5 C5A C10A . . . . -173.3(2) no
    C10B C1 C2 C3 . . . . -0.4(5) no
    C2 C1 C10B C4A . . . . 1.6(3) no
    C2 C1 C10B C10A . . . . -177.2(2) no
    C1 C2 C3 C4 . . . . -0.6(5) no
    C2 C3 C4 C4A . . . . 0.3(5) no
    C3 C4 C4A N5 . . . . -179.7(3) no
    C3 C4 C4A C10B . . . . 1.0(4) no
    N5 C4A C10B C1 . . . . 178.60(19) no
    N5 C4A C10B C10A . . . . -2.3(2) no
    C4 C4A C10B C1 . . . . -2.0(3) no
    C4 C4A C10B C10A . . . . 177.16(19) no
    N5 C5A C6 O6 . . . . 12.5(4) no
    N5 C5A C6 C7 . . . . -167.6(2) no
    C10A C5A C6 O6 . . . . -164.4(3) no
    C10A C5A C6 C7 . . . . 15.4(4) no
    N5 C5A C10A C10 . . . . 177.9(2) no
    N5 C5A C10A C10B . . . . -0.1(2) no
    C6 C5A C10A C10 . . . . -4.8(4) no
    C6 C5A C10A C10B . . . . 177.2(2) no
    O6 C6 C7 C8 . . . . -134.4(3) no
    C5A C6 C7 C8 . . . . 45.7(3) no
    C6 C7 C8 C9 . . . . -81.6(3) no
    C7 C8 C9 C10 . . . . 19.9(3) no
    C8 C9 C10 C10A . . . . 54.1(3) no
    C9 C10 C10A C5A . . . . -57.7(3) no
    C9 C10 C10A C10B . . . . 119.9(2) no
    C5A C10A C10B C1 . . . . -179.6(2) no
    C5A C10A C10B C4A . . . . 1.5(2) no
    C10 C10A C10B C1 . . . . 2.4(4) no
    C10 C10A C10B C4A . . . . -176.58(19) no
