# Supplementary material for: 5-Methyl-7,8,9,10-tetra­hydro­cyclo­hepta­[b]indol-6(5H)-one
Source: Acta Crystallogr Sect E Struct Rep Online. 2011 May 7;67(Pt 6):o1325. doi: 10.1107/S1600536811016229 (PMC3120537; doi:10.1107/S1600536811016229)
Supplement: Supplementary file 2 [file e-67-o1325-Isup2.hkl]

#
# h,k,l, Fc-squared, Fo-squared, sigma(Fo-squared) and status flag
#
data_I
_shelx_title ' nmha in P c a 21 Z=4 C14H15NO'
_shelx_refln_list_code          4
_shelx_F_calc_maximum       82.04
_exptl_crystal_F_000       456.00
_reflns_d_resolution_high  0.8038
 
loop_
 _symmetry_equiv_pos_as_xyz
 'x, y, z'
 '-x, -y, z+1/2'
 '-x+1/2, y, z+1/2'
 'x+1/2, -y, z'
 
_cell_length_a     8.6999
_cell_length_b    14.1805
_cell_length_c     9.1392
_cell_angle_alpha  90.000
_cell_angle_beta   90.000
_cell_angle_gamma  90.000
 
_shelx_F_squared_multiplier     1.000
 
loop_
 _refln_index_h
 _refln_index_k
 _refln_index_l
 _refln_F_squared_calc
 _refln_F_squared_meas
 _refln_F_squared_sigma
 _refln_observed_status
   2   0   0      108.98      127.60      1.84 o
   4   0   0       95.25      104.78      4.05 o
   6   0   0      662.96      753.15     14.52 o
   8   0   0      157.17      165.95      5.23 o
  10   0   0       18.03       18.43      1.26 o
   1   1   0      525.79      472.52      4.55 o
   2   1   0       67.09       74.74      1.66 o
   3   1   0     1156.11     1159.52      6.64 o
   4   1   0      913.02      945.07      8.83 o
   5   1   0        2.25        2.82      0.52 o
   6   1   0        7.06        7.93      1.04 o
   7   1   0        3.21        3.42      0.48 o
   8   1   0      168.58      173.77      3.75 o
   9   1   0        8.89        8.71      0.78 o
  10   1   0        3.06        3.16      0.56 o
   1   2   0     1591.65     1494.92      6.67 o
   2   2   0        3.08        2.77      0.56 o
   3   2   0       50.82       50.69      1.78 o
   4   2   0       31.18       40.46      1.48 o
   5   2   0        3.32        3.81      0.95 o
   6   2   0      578.37      624.97     13.27 o
   7   2   0        2.20        2.17      0.39 o
   8   2   0        8.67        8.76      0.82 o
   9   2   0        0.86        0.39      0.39 o
  10   2   0       11.78       11.14      1.04 o
   0   3   0       11.47        7.77      0.69 o
   1   3   0       98.88       87.51      1.62 o
   2   3   0      522.91      469.58      4.04 o
   3   3   0       16.91       24.51      0.87 o
   4   3   0     1090.58     1149.99     15.23 o
   5   3   0       33.00       39.49      3.08 o
   6   3   0        9.41       10.28      1.73 o
   7   3   0        0.34       -0.48      0.48 o
   8   3   0      227.32      211.44      6.16 o
   9   3   0        0.01        0.30      0.26 o
  10   3   0        1.03        0.87      0.30 o
   0   4   0     1075.66     1028.00      9.84 o
   1   4   0      196.09      208.09      2.68 o
   2   4   0     1119.04     1062.63      4.62 o
   3   4   0      540.57      526.94     10.11 o
   4   4   0      664.83      765.86     13.38 o
   5   4   0       26.61       28.11      1.91 o
   6   4   0      185.18      197.84      7.72 o
   7   4   0       22.33       21.12      1.91 o
   8   4   0        0.32        1.17      0.48 o
   9   4   0        1.43        1.86      0.52 o
  10   4   0        7.78        9.24      0.95 o
   0   5   0     1353.06     1388.20      9.48 o
   1   5   0     1200.63     1191.75      8.40 o
   2   5   0      735.22      812.88      4.91 o
   3   5   0      148.30      136.04      5.50 o
   4   5   0      135.67      141.74      6.10 o
   5   5   0      112.33      118.91      6.09 o
   6   5   0       16.59       21.47      2.47 o
   7   5   0       11.05        8.93      1.21 o
   8   5   0      129.54      124.02      4.61 o
   9   5   0       16.69       15.44      1.47 o
  10   5   0        6.07        6.55      0.74 o
   0   6   0       46.24       52.05      1.96 o
   1   6   0       63.23       63.27      1.70 o
   2   6   0        6.51        8.02      1.34 o
   3   6   0        7.03        4.94      1.13 o
   4   6   0      168.74      181.58      7.37 o
   5   6   0       33.31       35.41      3.47 o
   6   6   0       64.02       66.59      2.61 o
   7   6   0       27.91       23.64      2.04 o
   8   6   0        6.12        7.85      1.13 o
   9   6   0        0.82        1.04      0.48 o
  10   6   0        0.00        0.26      0.26 o
   0   7   0      655.93      660.30     11.34 o
   1   7   0      467.47      493.10      6.77 o
   2   7   0       68.83       80.03      4.52 o
   3   7   0       11.95       14.22      1.99 o
   4   7   0      201.06      189.99      8.03 o
   5   7   0       50.17       54.53      2.34 o
   6   7   0        2.34        0.69      0.48 o
   7   7   0        0.53        1.00      0.48 o
   8   7   0       52.06       50.15      1.87 o
   9   7   0        4.54        3.94      0.69 o
   0   8   0     1072.43     1152.52     16.39 o
   1   8   0       38.25       41.81      2.13 o
   2   8   0      834.74      814.09     15.53 o
   3   8   0      306.33      251.43      9.08 o
   4   8   0       22.72       20.56      2.82 o
   5   8   0      200.65      214.26      5.41 o
   6   8   0       29.63       30.41      1.43 o
   7   8   0        4.22        3.60      0.52 o
   8   8   0        2.36        2.77      0.39 o
   9   8   0       15.63       20.25      1.34 o
   0   9   0       93.11       97.05      5.05 o
   1   9   0       63.07       60.13      4.17 o
   2   9   0       25.61       18.79      2.47 o
   3   9   0       17.92       15.18      0.91 o
   4   9   0      176.55      179.00      4.36 o
   5   9   0        6.30        3.12      0.65 o
   6   9   0      255.11      266.97      4.20 o
   7   9   0       20.66       21.17      1.17 o
   8   9   0        6.29        6.63      0.56 o
   0  10   0        6.14        7.59      1.47 o
   1  10   0      165.84      164.90      4.01 o
   2  10   0        7.59        8.19      0.56 o
   3  10   0       84.64       75.81      1.74 o
   4  10   0        7.51        3.99      0.69 o
   5  10   0       13.67       13.70      1.43 o
   6  10   0       32.51       27.21      1.35 o
   7  10   0       18.12       16.96      1.43 o
   8  10   0       13.83       15.96      1.04 o
   0  11   0       65.13       54.00      2.82 o
   1  11   0        8.30        9.84      0.65 o
   2  11   0       36.44       40.40      1.30 o
   3  11   0      145.41      139.55      3.09 o
   4  11   0      157.61      133.54      4.62 o
   5  11   0       37.99       31.94      2.21 o
   6  11   0       56.04       48.99      1.74 o
   7  11   0        0.00        0.87      0.35 o
   0  12   0       44.39       47.70      1.91 o
   1  12   0       55.20       63.18      1.78 o
   2  12   0       11.26       10.58      0.74 o
   3  12   0        1.09        0.65      0.26 o
   4  12   0       84.76       82.28      3.61 o
   5  12   0       11.97       11.19      1.26 o
   6  12   0       42.17       43.54      1.52 o
   7  12   0        0.23        0.65      0.26 o
   0  13   0      223.11      219.18      4.06 o
   1  13   0       16.13       17.74      0.82 o
   2  13   0       79.89       80.87      2.00 o
   3  13   0       93.50       86.39      2.65 o
   4  13   0        0.15       -0.09      0.39 o
   5  13   0        5.24        5.29      0.87 o
   6  13   0        3.61        3.25      0.43 o
   0  14   0        0.45        0.09      0.22 o
   1  14   0       49.27       44.89      1.48 o
   2  14   0        1.35        1.17      0.35 o
   3  14   0        1.13        1.26      0.48 o
   4  14   0        0.14        0.09      0.22 o
   5  14   0        6.66        7.41      0.61 o
   6  14   0        4.88        6.76      0.48 o
   0  15   0       40.51       43.84      1.61 o
   1  15   0        2.19        1.60      0.39 o
   2  15   0        0.89        0.95      0.26 o
   3  15   0        3.06        2.21      0.52 o
   4  15   0        3.99        5.07      0.74 o
   5  15   0        1.49        1.26      0.26 o
   0  16   0        2.13        1.65      0.48 o
   1  16   0        1.36        0.61      0.22 o
   2  16   0        1.66        2.47      0.52 o
   3  16   0       22.67       23.34      1.43 o
   4  16   0        1.07        1.91      0.26 o
   0  17   0        0.07        0.04      0.17 o
   1  17   0        0.02        0.04      0.17 o
   2  17   0        1.85        1.65      0.35 o
   2   0   1     4900.81     4929.92     60.58 o
   4   0   1      320.20      345.66      3.70 o
   6   0   1       47.71       53.01      4.17 o
   8   0   1       94.50       88.57      2.70 o
  10   0   1       13.35       13.27      0.74 o
   1   1   1     4788.15     5034.21     39.65 o
   2   1   1       46.57       38.55      0.91 o
   3   1   1       96.99       96.39      1.40 o
   4   1   1      269.01      268.08      2.94 o
   5   1   1      112.55      137.51      3.18 o
   6   1   1        1.85        1.52      0.48 o
   7   1   1       42.26       43.67      1.69 o
   8   1   1        5.60        5.72      0.48 o
   9   1   1       44.21       44.49      1.22 o
  10   1   1        6.40        5.98      0.52 o
   1   2   1     1234.29     1176.68      6.79 o
   2   2   1      875.80      814.17      6.69 o
   3   2   1      532.40      511.44      8.93 o
   4   2   1      262.88      265.81      3.55 o
   5   2   1       90.56      108.01      2.44 o
   6   2   1        0.07        0.61      0.26 o
   7   2   1      102.35       99.42      2.48 o
   8   2   1       85.85       86.76      1.83 o
   9   2   1       73.00       69.74      2.26 o
  10   2   1        3.04        2.77      0.35 o
   1   3   1      375.02      329.78      3.89 o
   2   3   1      361.52      325.38      3.99 o
   3   3   1        9.81       11.36      1.43 o
   4   3   1       59.64       70.23      3.78 o
   5   3   1      210.79      232.40      4.20 o
   6   3   1       43.74       48.01      2.21 o
   7   3   1       40.75       42.10      2.21 o
   8   3   1       12.13       10.06      0.95 o
   9   3   1        3.96        4.20      0.56 o
  10   3   1        2.28        2.60      0.35 o
   1   4   1      859.94      798.93      6.83 o
   2   4   1      123.97      122.51      2.27 o
   3   4   1      246.08      263.60      3.60 o
   4   4   1       60.99       60.23      3.78 o
   5   4   1       21.04       25.33      1.82 o
   6   4   1       35.12       41.31      2.08 o
   7   4   1       99.58       94.76      4.04 o
   8   4   1       19.01       19.60      1.30 o
   9   4   1       24.10       20.91      1.21 o
  10   4   1        2.07        2.25      0.35 o
   1   5   1      215.99      219.91      3.25 o
   2   5   1      115.78      129.25      2.53 o
   3   5   1      150.64      175.67      4.58 o
   4   5   1       69.18       70.11      4.30 o
   5   5   1       73.26       79.10      3.39 o
   6   5   1       51.98       64.35      2.61 o
   7   5   1       49.48       44.72      2.78 o
   8   5   1        0.14       -0.13      0.26 o
   9   5   1       12.42       12.66      0.95 o
  10   5   1        1.03        1.86      0.26 o
   1   6   1      508.75      505.96      5.42 o
   2   6   1      214.97      250.33      3.81 o
   3   6   1      225.68      247.63      5.82 o
   4   6   1       21.84       21.78      2.56 o
   5   6   1        9.74        8.45      1.69 o
   6   6   1       13.45       11.84      0.74 o
   7   6   1      115.75      109.86      3.09 o
   8   6   1       22.86       18.57      1.26 o
   9   6   1       23.85       24.16      1.21 o
  10   6   1        6.25        6.33      0.48 o
   1   7   1      198.77      228.28      3.45 o
   2   7   1       43.60       51.54      1.87 o
   3   7   1      288.36      291.44      6.75 o
   4   7   1       85.69       86.53      5.35 o
   5   7   1        1.05        1.99      0.43 o
   6   7   1       47.00       45.84      1.61 o
   7   7   1       18.51       22.21      1.34 o
   8   7   1        3.81        2.12      0.43 o
   9   7   1        1.92        2.21      0.39 o
   1   8   1       84.67       77.46      2.09 o
   2   8   1       37.89       39.54      2.47 o
   3   8   1        8.62        6.72      1.08 o
   4   8   1       13.26       14.74      1.17 o
   5   8   1       17.57       19.65      1.04 o
   6   8   1       20.85       22.12      0.87 o
   7   8   1       13.19       12.88      0.78 o
   8   8   1        1.30        1.34      0.26 o
   9   8   1        6.15        6.85      0.52 o
   1   9   1      158.94      177.60      3.40 o
   2   9   1       46.73       41.25      2.65 o
   3   9   1        0.11        0.56      0.17 o
   4   9   1       95.40       87.19      2.96 o
   5   9   1        5.65        4.47      0.78 o
   6   9   1       29.95       31.41      1.04 o
   7   9   1        4.99        5.07      0.35 o
   8   9   1       15.88       16.44      0.74 o
   1  10   1       12.88       12.36      0.69 o
   2  10   1        2.12        2.30      0.26 o
   3  10   1       74.16       70.05      1.48 o
   4  10   1       27.99       27.46      1.48 o
   5  10   1      102.33       96.20      2.70 o
   6  10   1       40.32       40.10      1.35 o
   7  10   1       20.74       19.52      0.82 o
   8  10   1        4.91        4.77      0.65 o
   1  11   1       40.74       39.06      0.91 o
   2  11   1      143.70      147.30      1.79 o
   3  11   1      112.30       98.54      1.91 o
   4  11   1       35.11       30.94      1.56 o
   5  11   1       49.44       47.67      1.87 o
   6  11   1       21.16       22.29      0.82 o
   7  11   1       40.71       42.46      1.13 o
   8  11   1        4.33        4.29      0.52 o
   1  12   1      121.82      113.32      1.87 o
   2  12   1      161.28      145.36      2.40 o
   3  12   1        6.38        4.42      0.43 o
   4  12   1       10.67       10.41      0.91 o
   5  12   1        7.08        7.41      0.74 o
   6  12   1       10.61       10.84      0.52 o
   7  12   1        8.43       10.06      0.61 o
   1  13   1       15.72       15.31      0.69 o
   2  13   1       17.59       16.48      0.82 o
   3  13   1        5.28        4.86      0.52 o
   4  13   1        1.15        0.95      0.30 o
   5  13   1       15.76       17.17      0.82 o
   6  13   1        1.12        1.60      0.17 o
   7  13   1        0.93        0.43      0.22 o
   1  14   1       62.44       64.02      1.26 o
   2  14   1       21.26       19.78      0.69 o
   3  14   1       17.56       16.96      1.08 o
   4  14   1        4.51        3.12      0.48 o
   5  14   1        6.13        6.68      0.48 o
   6  14   1        0.45        0.48      0.13 o
   1  15   1        5.26        6.72      0.39 o
   2  15   1        2.00        2.86      0.30 o
   3  15   1        0.43        0.39      0.17 o
   4  15   1        7.81        7.59      0.48 o
   5  15   1        0.90        0.95      0.17 o
   1  16   1        2.22        1.99      0.22 o
   2  16   1        3.32        3.64      0.43 o
   3  16   1        8.24        9.50      0.52 o
   4  16   1        2.31        2.38      0.22 o
   1  17   1        1.21        1.95      0.22 o
   2  17   1        4.86        5.85      0.35 o
   0   0   2     3566.06     3859.91     15.59 o
   2   0   2     4629.94     4810.61     16.58 o
   4   0   2      774.41      785.97     13.41 o
   6   0   2      212.65      230.94      4.80 o
   8   0   2       53.82       50.37      2.82 o
  10   0   2       30.15       31.59      1.08 o
   0   1   2     5014.45     5033.64     24.66 o
   2   1   2     1283.63     1285.57      5.45 o
   3   1   2      349.15      366.17      4.20 o
   4   1   2      114.79      110.32      3.53 o
   5   1   2      178.30      181.79      5.19 o
   6   1   2       28.11       29.33      1.52 o
   7   1   2      275.04      273.39      4.64 o
   8   1   2       10.04       10.19      0.91 o
   9   1   2        7.22        8.15      0.52 o
  10   1   2       11.20       11.97      0.74 o
   0   2   2     6730.13     6334.80     30.91 o
   1   2   2     5429.27     5298.18     51.29 o
   2   2   2     1816.26     1707.57      5.97 o
   3   2   2      866.40      896.34      7.11 o
   4   2   2      607.64      659.12     14.37 o
   5   2   2       83.46       88.66      3.65 o
   6   2   2      200.74      202.32      4.58 o
   7   2   2       47.49       47.41      1.74 o
   8   2   2        1.25        1.95      0.35 o
   9   2   2       19.63       19.86      1.21 o
  10   2   2       15.01       16.35      0.87 o
   0   3   2      186.08      176.18      4.70 o
   1   3   2      465.14      441.00      5.36 o
   2   3   2       76.10       70.79      2.22 o
   3   3   2      260.45      241.82      6.37 o
   4   3   2       10.38        9.11      1.52 o
   5   3   2       25.79       29.15      1.91 o
   6   3   2      181.78      187.82      4.49 o
   7   3   2       55.46       47.68      2.87 o
   8   3   2       64.42       57.34      3.13 o
   9   3   2        6.11        6.68      0.74 o
  10   3   2       20.37       21.73      1.00 o
   0   4   2      918.84      849.72     11.40 o
   1   4   2      371.62      363.15      5.23 o
   2   4   2      452.07      457.66      6.04 o
   3   4   2      219.73      225.68      4.38 o
   4   4   2       75.54       96.78      3.04 o
   5   4   2       46.81       46.59      2.61 o
   6   4   2      101.48      108.21      2.48 o
   7   4   2       75.25       67.04      3.43 o
   8   4   2        8.94        9.75      1.30 o
   9   4   2        8.05        9.28      0.82 o
  10   4   2        2.12        2.30      0.30 o
   0   5   2       22.48       25.21      2.08 o
   1   5   2       56.97       54.95      2.17 o
   2   5   2      191.00      202.80      4.24 o
   3   5   2      425.65      470.45      6.71 o
   4   5   2       43.56       48.02      3.73 o
   5   5   2       39.85       41.97      2.56 o
   6   5   2       69.27       69.38      2.00 o
   7   5   2        2.88        4.25      0.87 o
   8   5   2       66.25       60.47      2.26 o
   9   5   2        8.50        7.85      0.74 o
  10   5   2        4.95        3.34      0.35 o
   0   6   2     1131.27     1105.73     15.07 o
   1   6   2      516.49      523.56      7.28 o
   2   6   2      311.59      348.10      5.93 o
   3   6   2      519.73      521.40      7.35 o
   4   6   2       65.07       67.78      4.69 o
   5   6   2      130.73      139.90      2.74 o
   6   6   2       21.80       18.22      1.04 o
   7   6   2       80.17       65.71      3.30 o
   8   6   2        7.44        6.29      0.74 o
   9   6   2        7.50        8.58      0.74 o
   0   7   2       52.64       60.52      3.69 o
   1   7   2       49.80       47.56      2.30 o
   2   7   2       89.36       81.96      3.05 o
   3   7   2       21.86       21.52      2.65 o
   4   7   2      173.19      172.89      7.85 o
   5   7   2      125.08      127.93      2.48 o
   6   7   2       33.77       30.16      1.48 o
   7   7   2        5.22        4.99      0.61 o
   8   7   2       10.96       12.31      0.95 o
   9   7   2        5.77        5.81      0.43 o
   0   8   2      317.57      315.32      8.95 o
   1   8   2      121.34      125.47      3.96 o
   2   8   2       14.98       20.86      1.60 o
   3   8   2      101.27       95.45      5.87 o
   4   8   2       21.06       23.12      1.21 o
   5   8   2       23.89       26.29      1.04 o
   6   8   2      113.56      108.50      2.78 o
   7   8   2       25.15       24.16      1.04 o
   8   8   2        7.54        7.59      0.69 o
   9   8   2        0.38        0.69      0.17 o
   0   9   2       46.01       54.53      2.78 o
   1   9   2       15.06       17.61      1.13 o
   2   9   2      270.94      280.85      5.12 o
   3   9   2        5.21        5.77      0.48 o
   4   9   2      302.40      300.28      5.47 o
   5   9   2       47.21       40.72      1.69 o
   6   9   2       76.68       77.04      2.30 o
   7   9   2        3.01        3.38      0.39 o
   8   9   2        0.64        1.00      0.22 o
   0  10   2      270.47      282.53      3.59 o
   1  10   2       24.13       22.51      0.95 o
   2  10   2       75.41       70.62      1.52 o
   3  10   2       85.63       81.72      1.65 o
   4  10   2      110.92       97.58      3.74 o
   5  10   2        0.35        0.22      0.22 o
   6  10   2        8.44       10.15      0.87 o
   7  10   2       29.44       31.63      1.35 o
   8  10   2       13.97       17.48      1.21 o
   0  11   2      366.08      361.75      6.93 o
   1  11   2       22.00       20.60      0.87 o
   2  11   2       56.04       52.11      1.35 o
   3  11   2       25.24       20.82      0.91 o
   4  11   2       58.54       48.99      1.95 o
   5  11   2       11.15        9.97      0.69 o
   6  11   2       19.70       18.17      0.87 o
   7  11   2        5.86        5.94      0.52 o
   8  11   2       16.82       17.83      1.04 o
   0  12   2       90.82       79.38      2.48 o
   1  12   2        6.81        5.07      0.48 o
   2  12   2       82.45       74.41      1.74 o
   3  12   2       42.12       38.50      1.22 o
   4  12   2       36.34       31.55      1.52 o
   5  12   2        1.82        1.73      0.30 o
   6  12   2       18.59       19.86      0.82 o
   7  12   2        5.29        5.20      0.69 o
   0  13   2      131.90      126.94      2.66 o
   1  13   2       14.55       14.44      0.78 o
   2  13   2       19.68       18.17      0.87 o
   3  13   2       30.76       29.42      1.52 o
   4  13   2        7.26        7.85      0.61 o
   5  13   2        6.28        6.42      0.48 o
   6  13   2       25.51       26.38      1.08 o
   7  13   2        2.23        2.51      0.39 o
   0  14   2        8.31        7.98      0.65 o
   1  14   2       26.79       26.46      0.87 o
   2  14   2        1.30        1.21      0.22 o
   3  14   2       10.66       10.23      0.82 o
   4  14   2       19.80       21.12      0.91 o
   5  14   2        8.67        9.15      0.52 o
   6  14   2        2.01        2.51      0.30 o
   0  15   2       16.76       15.87      0.78 o
   1  15   2        3.56        3.90      0.30 o
   2  15   2       11.06       12.01      0.69 o
   3  15   2       13.80       15.05      0.61 o
   4  15   2       15.90       19.99      0.65 o
   5  15   2        1.76        1.13      0.22 o
   0  16   2       12.92       11.84      0.78 o
   1  16   2        3.22        3.34      0.26 o
   2  16   2        1.67        1.99      0.22 o
   3  16   2        1.47        1.99      0.22 o
   4  16   2        0.51        1.26      0.22 o
   1  17   2        4.26        5.64      0.61 o
   2  17   2        3.28        4.03      0.48 o
   2   0   3      772.95      739.71      6.91 o
   4   0   3      368.96      383.50     10.08 o
   6   0   3       33.48       34.89      1.95 o
   8   0   3       12.97       10.45      1.30 o
  10   0   3       37.51       40.12      1.13 o
   1   1   3     1145.82     1118.56      5.80 o
   2   1   3     1766.52     1735.14      7.68 o
   3   1   3      115.86      119.46      2.66 o
   4   1   3      129.13      123.63      4.05 o
   5   1   3       11.04        7.37      1.13 o
   6   1   3       24.07       24.60      1.13 o
   7   1   3        8.14        7.93      0.78 o
   8   1   3        1.94        1.56      0.39 o
   9   1   3       36.42       38.19      1.08 o
  10   1   3        1.50        1.43      0.26 o
   1   2   3      168.62      177.65      1.62 o
   2   2   3      419.51      458.84      4.08 o
   3   2   3      269.92      253.63      4.04 o
   4   2   3       59.32       60.48      2.87 o
   5   2   3      183.59      186.25      7.85 o
   6   2   3       21.27       20.56      1.13 o
   7   2   3       56.70       52.07      2.04 o
   8   2   3        1.46        1.34      0.35 o
   9   2   3        9.89       12.40      0.91 o
  10   2   3        9.70        9.50      0.61 o
   1   3   3      723.03      750.87      8.15 o
   2   3   3       44.65       46.79      1.65 o
   3   3   3      294.51      280.09      5.31 o
   4   3   3       20.10       18.26      1.47 o
   5   3   3      156.56      162.11      4.88 o
   6   3   3      135.62      133.33      3.92 o
   7   3   3       18.28       19.78      1.86 o
   8   3   3        0.68        1.08      0.52 o
   9   3   3        9.56        9.19      0.78 o
  10   3   3        1.97        1.82      0.30 o
   1   4   3      144.50      145.48      3.80 o
   2   4   3       93.26       94.03      3.09 o
   3   4   3       46.26       42.95      1.74 o
   4   4   3       35.82       38.67      2.17 o
   5   4   3       56.07       54.63      1.56 o
   6   4   3       51.35       48.76      2.39 o
   7   4   3      199.88      162.78      5.37 o
   8   4   3       12.76       14.48      1.56 o
   9   4   3       11.49       10.97      0.82 o
  10   4   3        6.96        8.85      0.56 o
   1   5   3      643.02      631.39      8.44 o
   2   5   3       41.32       45.90      2.26 o
   3   5   3       35.33       40.15      2.17 o
   4   5   3      110.06      124.69      3.92 o
   5   5   3       14.18       13.75      0.82 o
   6   5   3       64.61       60.98      2.13 o
   7   5   3        8.11        8.63      1.26 o
   8   5   3       31.49       31.80      2.26 o
   9   5   3        2.00        1.91      0.39 o
   1   6   3       76.58       93.23      3.39 o
   2   6   3       60.93       63.57      2.82 o
   3   6   3       31.37       32.98      2.04 o
   4   6   3       24.51       24.21      2.73 o
   5   6   3       28.50       24.25      1.08 o
   6   6   3       17.40       16.65      1.13 o
   7   6   3        3.17        2.56      0.74 o
   8   6   3        1.61        2.21      0.61 o
   9   6   3        0.29        1.17      0.30 o
   1   7   3       36.56       46.71      2.52 o
   2   7   3      101.14       99.90      3.70 o
   3   7   3       83.78       79.69      5.17 o
   4   7   3       21.47       22.51      0.91 o
   5   7   3       28.12       26.77      1.17 o
   6   7   3        2.47        1.65      0.39 o
   7   7   3        2.00        1.60      0.61 o
   8   7   3        2.46        1.69      0.39 o
   9   7   3        6.77        6.94      0.56 o
   1   8   3       76.46       66.37      3.13 o
   2   8   3       33.45       28.38      2.04 o
   3   8   3       14.09       11.88      0.78 o
   4   8   3       71.65       70.30      2.04 o
   5   8   3      113.76      109.77      2.83 o
   6   8   3       27.43       27.42      1.43 o
   7   8   3        3.08        3.38      0.52 o
   8   8   3        5.92        5.12      0.56 o
   9   8   3        0.45        0.74      0.22 o
   1   9   3       98.72       91.21      2.00 o
   2   9   3       10.53       11.06      0.65 o
   3   9   3       12.53       10.71      0.65 o
   4   9   3       77.61       78.78      1.91 o
   5   9   3      116.31      112.43      4.13 o
   6   9   3       10.52       10.32      0.87 o
   7   9   3        1.66        1.21      0.30 o
   8   9   3        0.95        1.52      0.22 o
   1  10   3       25.15       24.16      0.87 o
   2  10   3       60.61       54.81      1.35 o
   3  10   3       57.90       56.63      1.43 o
   4  10   3       40.02       38.93      1.69 o
   5  10   3      111.28      103.36      3.96 o
   6  10   3        2.47        2.47      0.61 o
   7  10   3       12.08       11.45      1.17 o
   8  10   3        5.10        5.90      0.69 o
   1  11   3      168.08      160.18      2.96 o
   2  11   3        4.78        4.38      0.43 o
   3  11   3       19.44       17.83      0.95 o
   4  11   3        1.87        1.91      0.35 o
   5  11   3        6.02        5.03      0.61 o
   6  11   3       14.80       15.31      1.00 o
   7  11   3        0.67        0.56      0.30 o
   1  12   3       23.19       24.85      1.00 o
   2  12   3       25.62       25.25      1.00 o
   3  12   3        5.76        5.81      0.56 o
   4  12   3        1.40        1.43      0.30 o
   5  12   3        4.93        3.64      0.52 o
   6  12   3        0.48        0.56      0.22 o
   7  12   3        6.51        5.38      0.65 o
   1  13   3       51.27       53.36      1.43 o
   2  13   3       65.11       66.37      1.56 o
   3  13   3        9.67        8.63      0.56 o
   4  13   3        7.86        7.98      0.56 o
   5  13   3        1.08        0.95      0.26 o
   6  13   3        1.79        2.47      0.35 o
   1  14   3        5.24        4.03      0.35 o
   2  14   3       24.80       22.43      0.82 o
   3  14   3        6.84        8.15      0.56 o
   4  14   3        0.06       -0.17      0.17 o
   5  14   3        2.33        3.73      0.43 o
   1  15   3        4.05        3.77      0.30 o
   2  15   3        2.93        2.77      0.26 o
   3  15   3        9.99       10.88      0.48 o
   4  15   3        3.40        3.42      0.26 o
   1  16   3        3.00        2.64      0.35 o
   2  16   3        7.34        6.76      0.39 o
   3  16   3        3.09        3.51      0.30 o
   0   0   4      152.36      184.62      5.81 o
   2   0   4      422.49      448.68      6.19 o
   4   0   4       45.50       44.59      3.73 o
   6   0   4      413.68      408.57      6.94 o
   8   0   4       28.03       28.76      2.08 o
   0   1   4     1151.91     1207.46     10.09 o
   1   1   4      150.31      162.75      2.88 o
   2   1   4      467.75      474.10      4.52 o
   3   1   4     1286.48     1326.15     11.69 o
   4   1   4      112.13      107.74      4.09 o
   5   1   4       16.11       14.88      1.08 o
   6   1   4       27.84       24.86      1.30 o
   7   1   4       60.09       56.02      2.13 o
   8   1   4        2.02        1.56      0.43 o
   9   1   4       19.84       24.03      0.91 o
   0   2   4     1093.78     1154.51      9.31 o
   1   2   4        7.89       12.23      0.87 o
   2   2   4      334.11      322.51      4.09 o
   3   2   4      704.57      668.24      8.61 o
   4   2   4       17.11       18.13      1.47 o
   5   2   4       64.40       63.51      2.56 o
   6   2   4      104.74       97.95      2.52 o
   7   2   4        2.03        1.30      0.35 o
   8   2   4        6.27        4.99      0.61 o
   9   2   4        2.32        3.42      0.69 o
   0   3   4       25.27       25.26      1.30 o
   1   3   4      865.06      924.71      7.71 o
   2   3   4     1158.87     1159.94      9.33 o
   3   3   4      862.31      873.69     10.40 o
   4   3   4       26.91       29.03      1.61 o
   5   3   4       30.80       25.77      1.39 o
   6   3   4       47.18       40.94      2.65 o
   7   3   4       79.66       76.48      3.69 o
   8   3   4       16.85       14.57      1.52 o
   9   3   4        5.92        6.37      0.61 o
   0   4   4      482.28      577.05      7.26 o
   1   4   4       37.42       39.12      1.65 o
   2   4   4       42.13       37.47      1.69 o
   3   4   4      296.64      285.08      4.95 o
   4   4   4       45.03       47.54      2.13 o
   5   4   4      254.20      255.25      3.94 o
   6   4   4       28.44       29.63      2.30 o
   7   4   4       27.07       21.34      1.95 o
   8   4   4        0.33        0.13      0.35 o
   9   4   4       13.42       13.57      0.87 o
   0   5   4      136.16      156.11      6.58 o
   1   5   4      186.94      209.05      5.46 o
   2   5   4      127.87      131.61      3.35 o
   3   5   4       15.01       15.48      1.17 o
   4   5   4       11.13        9.54      0.61 o
   5   5   4       34.28       32.11      1.08 o
   6   5   4       66.27       55.34      3.08 o
   7   5   4       25.13       23.90      2.04 o
   8   5   4       15.33       15.00      1.47 o
   9   5   4        1.01        1.95      0.35 o
   0   6   4       88.01       80.68      5.00 o
   1   6   4      121.30      106.78      4.05 o
   2   6   4      155.00      167.42      5.06 o
   3   6   4       51.98       51.76      2.26 o
   4   6   4       20.76       19.78      1.00 o
   5   6   4       60.55       66.71      1.56 o
   6   6   4       39.54       33.24      2.39 o
   7   6   4       46.30       42.24      2.60 o
   8   6   4        0.03       -0.30      0.30 o
   9   6   4        1.72        1.73      0.30 o
   0   7   4      211.37      197.08      8.08 o
   1   7   4        2.71        2.64      0.69 o
   2   7   4       53.03       49.07      2.87 o
   3   7   4       56.13       63.01      1.61 o
   4   7   4       37.79       42.27      1.56 o
   5   7   4       93.22       90.69      2.65 o
   6   7   4        8.74        7.28      0.78 o
   7   7   4        7.16        8.02      1.13 o
   8   7   4       21.00       22.60      1.17 o
   9   7   4        3.32        4.16      0.30 o
   0   8   4      173.53      173.71      7.81 o
   1   8   4       58.91       55.20      1.95 o
   2   8   4      114.89      116.10      2.00 o
   3   8   4      186.78      184.73      3.01 o
   4   8   4      181.60      170.41      3.53 o
   5   8   4       21.63       21.64      1.30 o
   6   8   4        8.63        7.59      0.78 o
   7   8   4       38.82       38.54      2.21 o
   8   8   4        3.26        4.29      0.48 o
   0   9   4      109.22       95.32      2.96 o
   1   9   4       87.74       86.21      2.00 o
   2   9   4        4.83        5.20      0.39 o
   3   9   4       74.38       64.70      2.17 o
   4   9   4       11.19       12.01      1.39 o
   5   9   4        5.53        5.72      0.65 o
   6   9   4       12.57       12.75      0.74 o
   7   9   4        1.63        1.73      0.30 o
   8   9   4       11.10       12.32      0.69 o
   0  10   4      237.22      237.93      4.89 o
   1  10   4       56.55       53.98      1.65 o
   2  10   4       30.48       26.38      0.87 o
   3  10   4      116.25      114.04      2.18 o
   4  10   4       20.82       20.91      1.82 o
   5  10   4       26.84       25.47      1.95 o
   6  10   4        7.15        8.15      0.69 o
   7  10   4       13.66       14.05      1.21 o
   8  10   4        0.20        0.17      0.17 o
   0  11   4      204.90      185.54      5.24 o
   1  11   4        0.20        0.43      0.17 o
   2  11   4       10.05        8.89      0.52 o
   3  11   4       63.24       60.81      1.48 o
   4  11   4        3.45        2.38      0.43 o
   5  11   4        1.54        1.34      0.35 o
   6  11   4        6.23        7.54      0.61 o
   7  11   4       17.85       19.82      1.26 o
   0  12   4       27.48       27.46      2.04 o
   1  12   4       48.63       49.10      1.35 o
   2  12   4       30.44       32.45      1.08 o
   3  12   4       49.67       49.58      1.30 o
   4  12   4        6.08        4.51      0.56 o
   5  12   4        5.41        5.55      0.48 o
   6  12   4        9.75       10.93      1.00 o
   0  13   4       30.74       28.98      1.48 o
   1  13   4       54.83       56.36      1.39 o
   2  13   4        1.61        1.21      0.22 o
   3  13   4        7.47        8.11      0.56 o
   4  13   4        0.39        0.74      0.26 o
   5  13   4        3.83        3.51      0.35 o
   6  13   4        2.30        2.30      0.39 o
   0  14   4        0.64        0.65      0.26 o
   1  14   4        4.46        3.86      0.35 o
   2  14   4        3.84        4.81      0.43 o
   3  14   4        0.78        0.82      0.17 o
   4  14   4       10.20       11.62      0.69 o
   5  14   4        4.97        5.55      0.39 o
   0  15   4        6.54        5.38      0.78 o
   1  15   4       16.18       17.61      0.78 o
   2  15   4       13.79       14.88      0.61 o
   3  15   4       15.36       16.57      0.61 o
   4  15   4        5.24        7.02      0.65 o
   0  16   4        2.92        4.16      0.56 o
   1  16   4        0.50        0.52      0.17 o
   2  16   4        0.50        0.52      0.17 o
   2   0   5       37.35       40.85      2.08 o
   4   0   5       41.24       40.63      3.82 o
   6   0   5       17.72       17.52      1.73 o
   8   0   5        0.46        0.87      0.43 o
   1   1   5      256.69      269.27      3.81 o
   2   1   5       13.63       16.78      1.08 o
   3   1   5        1.02        0.69      0.35 o
   4   1   5       14.16       10.88      1.04 o
   5   1   5        9.31        8.76      0.78 o
   6   1   5       21.60       18.78      1.26 o
   7   1   5       20.34       16.48      1.17 o
   8   1   5        2.45        3.12      0.48 o
   9   1   5        8.73       10.32      0.69 o
   1   2   5      170.59      185.29      3.14 o
   2   2   5      140.23      150.72      3.53 o
   3   2   5      380.38      381.41      5.93 o
   4   2   5       79.75       82.28      2.52 o
   5   2   5      111.12      106.98      2.39 o
   6   2   5       71.48       66.12      2.35 o
   7   2   5        5.59        5.90      0.74 o
   8   2   5        0.60        0.39      0.39 o
   9   2   5        3.10        3.47      0.61 o
   1   3   5       46.75       48.20      1.61 o
   2   3   5      251.80      250.70      4.68 o
   3   3   5      118.26      105.74      3.18 o
   4   3   5       31.29       42.96      1.56 o
   5   3   5       73.03       69.48      1.87 o
   6   3   5       71.27       61.08      3.30 o
   7   3   5        2.11        2.12      0.65 o
   8   3   5        1.62        1.39      0.48 o
   9   3   5        0.67        1.13      0.26 o
   1   4   5      105.21       99.10      3.96 o
   2   4   5       74.34       86.28      2.83 o
   3   4   5       85.68       88.17      3.00 o
   4   4   5       27.02       28.42      1.08 o
   5   4   5      146.51      135.59      2.83 o
   6   4   5       19.71       19.78      1.91 o
   7   4   5        8.59        6.89      1.13 o
   8   4   5        0.84        0.43      0.35 o
   9   4   5        3.70        4.38      0.48 o
   1   5   5       40.32       46.19      2.86 o
   2   5   5       28.40       31.59      1.78 o
   3   5   5       41.56       43.45      1.35 o
   4   5   5       55.64       55.24      1.35 o
   5   5   5       26.54       27.68      1.43 o
   6   5   5       26.98       23.69      2.04 o
   7   5   5       13.49       11.75      1.39 o
   8   5   5        6.53        5.42      0.87 o
   9   5   5        7.13        8.63      0.56 o
   1   6   5       58.14       55.60      3.21 o
   2   6   5       27.85       27.12      1.26 o
   3   6   5        6.00        5.72      0.52 o
   4   6   5       42.86       41.54      1.26 o
   5   6   5        1.79        1.82      0.39 o
   6   6   5        3.41        2.77      0.74 o
   7   6   5        6.51        6.59      1.04 o
   8   6   5        0.53        0.13      0.30 o
   1   7   5      151.95      149.24      3.27 o
   2   7   5        9.85       10.71      0.69 o
   3   7   5      101.57      111.43      2.04 o
   4   7   5       36.05       37.62      1.74 o
   5   7   5       29.69       29.24      1.21 o
   6   7   5       28.68       31.15      1.39 o
   7   7   5        9.07       11.19      1.26 o
   8   7   5        0.13        0.26      0.17 o
   1   8   5        8.36        9.75      0.69 o
   2   8   5       23.81       23.29      1.08 o
   3   8   5        5.61        4.42      0.61 o
   4   8   5       21.14       23.25      1.39 o
   5   8   5       37.52       37.15      1.35 o
   6   8   5        9.50        9.67      0.78 o
   7   8   5       28.65       33.28      1.95 o
   8   8   5        1.17        0.91      0.26 o
   1   9   5       53.68       58.49      1.48 o
   2   9   5       51.63       52.14      1.95 o
   3   9   5       43.53       41.19      1.74 o
   4   9   5        7.04        5.94      1.00 o
   5   9   5        3.78        3.38      0.43 o
   6   9   5       26.09       28.37      1.21 o
   7   9   5       10.08       10.49      0.91 o
   8   9   5        0.29        0.13      0.17 o
   1  10   5       44.84       47.40      1.43 o
   2  10   5       64.14       67.76      2.22 o
   3  10   5       10.51       12.44      0.78 o
   4  10   5       17.04       15.70      1.08 o
   5  10   5        9.64       10.06      0.65 o
   6  10   5        2.42        2.56      0.35 o
   7  10   5       12.40       11.62      0.95 o
   1  11   5       20.46       20.25      1.21 o
   2  11   5       25.38       25.20      1.04 o
   3  11   5        9.37       10.10      0.69 o
   4  11   5       17.44       17.82      1.08 o
   5  11   5        4.93        3.81      0.48 o
   6  11   5        1.53        1.34      0.26 o
   1  12   5        9.94        8.63      0.78 o
   2  12   5        2.60        3.03      0.39 o
   3  12   5       10.55       10.93      0.78 o
   4  12   5        3.11        3.16      0.35 o
   5  12   5        2.61        2.56      0.35 o
   6  12   5        2.61        2.30      0.39 o
   1  13   5       22.06       22.60      1.17 o
   2  13   5        0.62        0.69      0.17 o
   3  13   5        0.29        0.13      0.26 o
   4  13   5        3.18        2.38      0.30 o
   5  13   5        4.13        4.81      0.35 o
   1  14   5       12.10       12.66      0.69 o
   2  14   5        5.34        5.68      0.43 o
   3  14   5        5.66        6.89      0.78 o
   4  14   5        9.64       10.28      0.82 o
   1  15   5       16.81       16.01      0.65 o
   2  15   5        0.01        0.13      0.13 o
   3  15   5        2.28        2.25      0.26 o
   0   0   6       33.05       31.20      3.08 o
   2   0   6       79.45       99.76      5.04 o
   4   0   6       67.60       64.03      2.13 o
   6   0   6       24.89       21.56      1.95 o
   8   0   6       28.07       29.81      1.82 o
   0   1   6      265.32      282.18      6.57 o
   1   1   6      342.56      362.89      5.22 o
   2   1   6        8.72        6.07      0.95 o
   3   1   6      137.60      144.33      1.79 o
   4   1   6       53.67       50.33      1.22 o
   5   1   6      117.82      114.31      2.44 o
   6   1   6        7.54        7.76      0.82 o
   7   1   6       20.60       19.34      1.21 o
   8   1   6        1.46        2.77      0.43 o
   9   1   6       12.10       14.83      1.00 o
   0   2   6      115.47      127.98      4.40 o
   1   2   6       20.78       19.13      1.39 o
   2   2   6       15.15       15.79      0.87 o
   3   2   6      107.51      107.76      1.96 o
   4   2   6      252.52      245.36      3.10 o
   5   2   6       30.94       32.06      1.30 o
   6   2   6       23.10       22.73      1.39 o
   7   2   6       31.81       30.59      1.52 o
   8   2   6        1.69        0.69      0.35 o
   9   2   6        7.22       11.53      0.87 o
   0   3   6       74.05       81.71      3.56 o
   1   3   6       45.49       45.76      2.87 o
   2   3   6       31.37       33.58      1.13 o
   3   3   6      133.61      131.15      1.83 o
   4   3   6      254.17      258.82      3.19 o
   5   3   6       52.34       46.59      1.52 o
   6   3   6        3.89        3.25      0.87 o
   7   3   6        7.89        9.54      1.26 o
   8   3   6        2.90        4.72      0.78 o
   9   3   6        2.69        2.17      0.39 o
   0   4   6      126.07      136.45      3.53 o
   1   4   6        2.64        1.91      0.26 o
   2   4   6       20.38       17.70      0.78 o
   3   4   6      441.40      435.80      3.87 o
   4   4   6      116.11      116.04      3.00 o
   5   4   6       16.16       17.48      1.17 o
   6   4   6        8.45        7.11      1.17 o
   7   4   6        2.85        2.43      0.61 o
   8   4   6       11.11       12.10      1.17 o
   0   5   6       43.17       46.84      1.35 o
   1   5   6        8.53        7.80      0.48 o
   2   5   6       22.89       20.82      0.87 o
   3   5   6      116.23      115.87      2.52 o
   4   5   6       38.12       34.33      1.65 o
   5   5   6       23.86       24.12      1.39 o
   6   5   6       26.33       25.90      1.30 o
   7   5   6       14.35       15.74      1.52 o
   8   5   6        1.63        1.04      0.35 o
   0   6   6       57.76       69.23      2.61 o
   1   6   6       13.96       13.83      0.69 o
   2   6   6       86.89       93.98      2.26 o
   3   6   6       79.31       78.70      2.52 o
   4   6   6       55.89       54.54      2.08 o
   5   6   6       31.00       33.23      1.61 o
   6   6   6        1.92        2.51      0.43 o
   7   6   6        4.47        4.29      0.78 o
   8   6   6       10.08       10.97      0.95 o
   0   7   6       86.31       84.37      2.96 o
   1   7   6      131.01      137.13      2.66 o
   2   7   6       66.80       66.46      1.82 o
   3   7   6       85.60       80.50      2.52 o
   4   7   6       15.84       16.35      1.13 o
   5   7   6       16.13       14.57      1.04 o
   6   7   6        1.95        2.56      0.39 o
   7   7   6       15.02       16.44      1.34 o
   8   7   6       12.87       16.05      1.00 o
   0   8   6       16.40       18.26      1.60 o
   1   8   6       41.68       40.84      1.65 o
   2   8   6       20.01       19.86      1.21 o
   3   8   6        9.03        8.32      0.65 o
   4   8   6       11.36       10.75      0.91 o
   5   8   6        0.18        0.09      0.17 o
   6   8   6        7.71        7.85      0.65 o
   7   8   6        8.71        9.19      0.87 o
   0   9   6      159.01      156.68      4.75 o
   1   9   6       67.88       70.20      1.82 o
   2   9   6        7.59        6.29      0.56 o
   3   9   6       75.06       76.56      2.39 o
   4   9   6       86.66       90.81      3.56 o
   5   9   6        5.65        5.77      0.56 o
   6   9   6        1.88        1.95      0.30 o
   7   9   6        0.55        0.52      0.22 o
   0  10   6        7.42        7.15      1.04 o
   1  10   6       27.73       28.81      1.17 o
   2  10   6       25.35       29.11      1.17 o
   3  10   6       67.23       63.21      3.04 o
   4  10   6        5.05        4.34      0.52 o
   5  10   6        2.91        2.90      0.39 o
   6  10   6        1.96        1.69      0.26 o
   0  11   6        7.89        9.28      0.78 o
   1  11   6       10.73       12.36      0.95 o
   2  11   6        4.98        5.94      0.65 o
   3  11   6        4.12        5.12      0.82 o
   4  11   6        9.41       10.67      1.08 o
   5  11   6       10.82       11.27      0.65 o
   0  12   6       80.37       84.15      2.22 o
   1  12   6        5.80        6.50      0.61 o
   2  12   6        4.56        4.47      0.52 o
   3  12   6       13.94       14.74      1.30 o
   4  12   6        0.16        0.30      0.22 o
   5  12   6        4.23        5.25      0.56 o
   0  13   6        5.40        6.29      0.56 o
   1  13   6       22.11       23.51      0.87 o
   2  13   6        0.71        1.26      0.39 o
   3  13   6        3.31        4.07      0.61 o
   4  13   6        0.99        0.56      0.22 o
   0  14   6       60.72       76.06      1.65 o
   1  14   6        2.27        2.69      0.26 o
   2  14   6       12.59       13.96      0.69 o
   3  14   6        4.19        4.77      0.35 o
   2   0   7      154.01      146.00      2.57 o
   4   0   7       47.26       47.10      1.91 o
   6   0   7       29.24       29.98      2.21 o
   8   0   7        9.46        9.71      0.82 o
   1   1   7        0.19        0.56      0.13 o
   2   1   7        7.34        6.89      0.39 o
   3   1   7       20.56       21.86      0.91 o
   4   1   7       20.38       18.91      0.82 o
   5   1   7       18.01       15.53      1.17 o
   6   1   7        2.85        2.69      0.48 o
   7   1   7       10.57       10.97      0.82 o
   8   1   7        0.98        0.17      0.22 o
   1   2   7       81.64       75.28      1.22 o
   2   2   7        1.06        0.95      0.13 o
   3   2   7       41.46       39.15      1.22 o
   4   2   7        1.73        1.17      0.26 o
   5   2   7        4.54        3.64      0.43 o
   6   2   7       12.28       11.71      0.95 o
   7   2   7        3.82        3.51      0.69 o
   8   2   7        2.95        2.99      0.52 o
   1   3   7        4.47        3.42      0.30 o
   2   3   7        7.05        6.55      0.39 o
   3   3   7       66.37       62.77      1.52 o
   4   3   7       67.56       61.38      1.78 o
   5   3   7       12.46       11.40      0.74 o
   6   3   7        9.66        7.59      1.13 o
   7   3   7        5.86        5.42      0.87 o
   8   3   7        1.58        1.30      0.35 o
   1   4   7       16.13       19.25      0.65 o
   2   4   7        3.97        3.03      0.39 o
   3   4   7       63.49       59.55      1.74 o
   4   4   7       16.13       16.91      1.17 o
   5   4   7       58.83       55.63      2.04 o
   6   4   7       13.32       11.58      0.87 o
   7   4   7        1.36        1.34      0.43 o
   8   4   7        0.15        0.35      0.22 o
   1   5   7       91.09       94.91      1.83 o
   2   5   7       39.23       35.80      1.35 o
   3   5   7       54.20       51.84      2.04 o
   4   5   7       47.22       43.50      1.87 o
   5   5   7       29.67       27.68      1.43 o
   6   5   7        1.07        1.26      0.30 o
   7   5   7        5.71        6.42      0.87 o
   1   6   7        0.72        1.08      0.22 o
   2   6   7        7.29        6.03      0.74 o
   3   6   7        4.03        4.90      0.69 o
   4   6   7       14.44       15.48      1.13 o
   5   6   7       17.36       18.00      1.13 o
   6   6   7        1.16        1.52      0.30 o
   7   6   7       13.10       11.84      1.04 o
   1   7   7        2.77        3.03      0.39 o
   2   7   7       78.31       79.22      2.52 o
   3   7   7        3.98        4.20      0.61 o
   4   7   7        8.24        6.89      0.74 o
   5   7   7        8.25       10.15      0.82 o
   6   7   7        5.20        4.34      0.43 o
   7   7   7        8.77        9.84      0.82 o
   1   8   7       58.06       62.40      2.04 o
   2   8   7       83.81       84.06      3.56 o
   3   8   7        6.84        7.33      0.74 o
   4   8   7        8.62        8.28      0.74 o
   5   8   7        1.24        1.43      0.30 o
   6   8   7        1.32        1.43      0.22 o
   1   9   7        6.37        7.67      1.04 o
   2   9   7        1.96        2.47      0.65 o
   3   9   7        3.00        3.47      0.74 o
   4   9   7        6.84        6.07      0.87 o
   5   9   7        5.95        8.11      0.87 o
   1  10   7        0.08       -0.22      0.22 o
   2  10   7       27.62       29.07      1.95 o
   3  10   7        8.91        8.63      1.04 o
   4  10   7        3.34        3.73      0.65 o
   5  10   7        0.55       -0.09      0.22 o
   1  11   7        4.33        3.47      0.35 o
   2  11   7        4.69        5.07      0.78 o
   3  11   7        0.54        0.61      0.35 o
   4  11   7        1.35        2.17      0.48 o
   1  12   7        0.43        0.26      0.13 o
   2  12   7       10.18       10.32      0.69 o
   3  12   7        1.88        2.17      0.43 o
   4  12   7        4.53        4.86      0.56 o
   1  13   7       17.91       19.52      0.78 o
   2  13   7        0.39        0.61      0.17 o
   3  13   7        2.23        2.21      0.35 o
   0   0   8      286.63      272.81      6.39 o
   2   0   8       17.18       14.74      1.08 o
   4   0   8       87.47       87.55      2.52 o
   6   0   8        4.69        4.68      0.82 o
   0   1   8       19.58       22.25      1.04 o
   1   1   8       17.37       16.05      0.78 o
   2   1   8        2.16        2.47      0.26 o
   3   1   8      102.86       97.68      1.70 o
   4   1   8        5.56        5.12      0.52 o
   5   1   8       20.66       22.08      1.00 o
   6   1   8        0.66        0.87      0.26 o
   7   1   8        1.05        0.91      0.22 o
   0   2   8       73.84       71.99      2.30 o
   1   2   8       56.19       51.59      1.26 o
   2   2   8        3.26        3.64      0.35 o
   3   2   8       13.46       13.62      0.74 o
   4   2   8       75.81       71.57      1.61 o
   5   2   8       10.74       10.10      0.87 o
   6   2   8        2.86        3.03      0.43 o
   7   2   8        0.06       -0.09      0.22 o
   0   3   8        4.52        3.38      0.52 o
   1   3   8        6.09        6.16      0.43 o
   2   3   8       12.64       12.18      0.69 o
   3   3   8       36.43       34.20      1.30 o
   4   3   8       57.51       50.68      1.61 o
   5   3   8       26.77       24.77      1.30 o
   6   3   8       15.88       14.66      1.39 o
   7   3   8        3.00        3.21      0.56 o
   0   4   8       52.14       48.32      1.91 o
   1   4   8       15.93       13.92      0.82 o
   2   4   8        9.81        9.80      0.61 o
   3   4   8        9.29        7.63      0.61 o
   4   4   8       24.23       23.03      1.30 o
   5   4   8       41.77       41.89      1.65 o
   6   4   8       14.03       16.09      1.39 o
   7   4   8        1.85        1.52      0.39 o
   0   5   8       22.36       21.38      1.73 o
   1   5   8       32.10       31.80      1.48 o
   2   5   8       18.40       16.83      1.17 o
   3   5   8       13.04       15.83      1.13 o
   4   5   8      113.82      108.66      2.83 o
   5   5   8       19.06       17.48      1.04 o
   6   5   8        6.88        6.94      0.87 o
   7   5   8        2.66        4.03      0.52 o
   0   6   8      108.74       97.96      3.65 o
   1   6   8       33.26       36.19      1.56 o
   2   6   8        7.42        6.98      0.74 o
   3   6   8       16.52       14.87      1.08 o
   4   6   8       20.39       18.48      1.13 o
   5   6   8       16.25       15.74      0.95 o
   6   6   8       11.53       13.83      1.13 o
   0   7   8       89.02       94.99      3.56 o
   1   7   8        3.05        4.20      0.52 o
   2   7   8       57.91       64.75      3.04 o
   3   7   8       45.83       47.62      1.78 o
   4   7   8       29.64       30.98      1.35 o
   5   7   8        2.17        2.04      0.30 o
   6   7   8        2.11        2.90      0.43 o
   0   8   8       26.50       27.42      1.87 o
   1   8   8        7.61        7.93      1.04 o
   2   8   8        3.65        3.64      0.74 o
   3   8   8        3.66        4.46      0.78 o
   4   8   8        0.40        0.56      0.22 o
   5   8   8        8.52        9.50      0.56 o
   0   9   8       21.74       20.13      1.47 o
   1   9   8        5.40        5.51      0.82 o
   2   9   8        2.59        3.64      0.69 o
   3   9   8       48.71       49.72      2.34 o
   4   9   8        8.54        9.41      0.91 o
   5   9   8        1.07        1.30      0.30 o
   0  10   8        7.86        8.93      0.91 o
   1  10   8        4.65        4.60      0.69 o
   2  10   8        0.00       -0.09      0.22 o
   3  10   8       12.50       13.88      1.13 o
   4  10   8        0.69        0.95      0.30 o
   0  11   8        1.78        1.78      0.39 o
   1  11   8       23.27       25.47      1.39 o
   2  11   8        1.31        0.87      0.30 o
   3  11   8       12.09       13.23      0.95 o
   2   0   9       34.12       28.86      1.43 o
   4   0   9       20.66       21.08      1.13 o
   1   1   9       15.72       12.84      0.69 o
   2   1   9       23.15       21.17      1.00 o
   3   1   9       31.77       32.76      1.21 o
   4   1   9        2.29        2.08      0.30 o
   5   1   9        5.62        5.29      0.52 o
   1   2   9        0.45        0.65      0.17 o
   2   2   9        4.22        4.12      0.43 o
   3   2   9        1.85        2.34      0.35 o
   4   2   9        2.94        3.34      0.39 o
   5   2   9        3.68        3.81      0.43 o
   6   2   9        0.00        0.22      0.22 o
   1   3   9        3.29        3.55      0.43 o
   2   3   9       19.23       18.87      0.91 o
   3   3   9        3.28        3.68      0.48 o
   4   3   9        7.70        6.72      0.65 o
   5   3   9        4.63        4.64      0.48 o
   6   3   9        4.10        3.95      0.56 o
   1   4   9       18.80       17.57      1.08 o
   2   4   9       36.23       40.36      1.56 o
   3   4   9        3.18        2.73      0.65 o
   4   4   9        3.55        2.86      0.61 o
   5   4   9       10.06        8.24      0.61 o
   1   5   9        7.15        7.59      0.69 o
   2   5   9        3.88        3.38      0.74 o
   3   5   9       11.02       10.10      1.13 o
   4   5   9       17.35       17.87      1.00 o
   5   5   9       12.74       14.40      1.00 o
   1   6   9       37.67       40.97      1.52 o
   2   6   9       16.68       17.78      1.47 o
   3   6   9       24.09       26.51      1.74 o
   4   6   9        4.21        4.55      0.65 o
   5   6   9        3.28        2.64      0.43 o
   1   7   9        5.26        4.42      0.74 o
   2   7   9        1.13        1.43      0.48 o
   3   7   9        5.18        5.51      0.78 o
   4   7   9        3.22        3.12      0.52 o
   1   8   9       20.07       20.60      1.43 o
   2   8   9        5.06        4.42      0.69 o
   3   8   9        7.00        7.93      0.87 o
   4   8   9       11.92       14.57      0.95 o
   1   9   9        7.33        7.37      0.78 o
   2   9   9        0.34       -0.04      0.17 o
   3   9   9        3.53        3.94      0.52 o
   1  10   9        3.10        4.29      0.52 o
   2  10   9        9.65       10.71      0.78 o
   0   0  10        6.61        5.98      0.91 o
   2   0  10       18.21       16.70      1.39 o
   4   0  10       12.13       11.15      0.87 o
   0   1  10        8.49        7.02      0.65 o
   1   1  10        6.00        5.20      0.48 o
   2   1  10        1.29        0.87      0.26 o
   3   1  10       73.70       78.03      1.91 o
   4   1  10        7.31        7.98      0.74 o
   0   2  10       19.01       20.52      1.56 o
   1   2  10        0.34       -0.09      0.22 o
   2   2  10       18.30       17.87      1.43 o
   3   2  10        0.96        0.87      0.30 o
   4   2  10        1.02        1.56      0.35 o
   0   3  10       31.45       35.50      2.00 o
   1   3  10        8.38        9.97      0.74 o
   2   3  10       11.57       11.49      1.13 o
   3   3  10        6.82        7.50      0.87 o
   4   3  10        7.65        7.28      0.69 o
   0   4  10       34.24       33.46      1.82 o
   1   4  10        1.08        1.30      0.30 o
   2   4  10        4.89        5.16      0.74 o
   3   4  10        6.19        6.76      0.78 o
   4   4  10        1.14        1.34      0.35 o
   0   5  10       56.43       62.34      2.39 o
   1   5  10        9.49        9.93      0.65 o
   2   5  10        5.93        5.55      0.74 o
   3   5  10        0.77        1.26      0.39 o
   0   6  10       14.28       16.26      1.13 o
   1   6  10        2.04        2.12      0.43 o
   2   6  10       21.22       23.73      1.39 o
   3   6  10       10.64       11.45      0.91 o
   0   7  10       23.80       23.43      1.17 o
   1   7  10        2.34        1.17      0.30 o
   2   7  10        3.32        3.21      0.48 o
   1   2  11        3.68        3.73      0.52 o
   2   2  11       10.56       10.71      0.82 o
   1   3  11        2.02        1.52      0.35 o
   2   3  11        1.50        2.17      0.35 o
 
